# Supplementary material for: Mitochondrial Features and Expressions of MFN2 and DRP1 during Spermiogenesis in Phascolosoma esculenta
Source: Int J Mol Sci. 2022 Dec 8;23(24):15517. doi: 10.3390/ijms232415517 (PMC9778712; doi:10.3390/ijms232415517)
Supplement: Supplementary file 1 [file ijms-23-15517-s001.zip]

Archive with 6 entries (6 files):
- Supplementary File-Figures.pdf
- Supplementary File-Tables.pdf
- Table S10. Data for statistical analysis in figure 5.xls
- Table S7. Data for statistical analysis in figure 2.xls
- Table S8. Data for statistical analysis in figure 3.xls
- Table S9. Data for statistical analysis in figure 4.xls
