# Supplementary material for: Mitochondrial Features and Expressions of MFN2 and DRP1 during Spermiogenesis in Phascolosoma esculenta
Source: Int J Mol Sci. 2022 Dec 8;23(24):15517. doi: 10.3390/ijms232415517 (PMC9778712; doi:10.3390/ijms232415517)
Supplement: Supplementary file 1 [file ijms-23-15517-s001.zip › Table S10. Data for statistical analysis in figure 5.xls]

## Sheet: Sheet1
	Figure 3			Figure 5
	mfn2-qPCR	CF		MFN2-WB	ST1	ST2	RST
	sample1	0.49196		sample 1	1.08116	1.04985	0.23844
	sample2	1.28043		sample 2	0.93157	1.10315	0.20872
	sample3	1.29232		sample 3	0.98728	1.05662	0.26272
	sample4	1.366
	sample5	0.56905		DRP1-WB	ST1	ST2	RST
				sample 1	0.98	0.73	0.17
	DRP1-qPCR	CF		sample 2	1.04	0.55	0.13
	sample1	1.36854		sample 3	0.98	0.63	0.32
	sample2	1.20802
	sample3	1.35439
	sample4	1.16687
	sample5	0.33977
	sample6	0.56161
	MFN2-WB	CF
		1.08696
		0.50191
		1.41772
	DRP1-WB	CF
		0.77519
		0.99051
		1.24342
