# Supplementary material for: Mitochondrial Features and Expressions of MFN2 and DRP1 during Spermiogenesis in Phascolosoma esculenta
Source: Int J Mol Sci. 2022 Dec 8;23(24):15517. doi: 10.3390/ijms232415517 (PMC9778712; doi:10.3390/ijms232415517)
Supplement: Supplementary file 1 [file ijms-23-15517-s001.zip › Table S7. Data for statistical analysis in figure 2.xls]

## Sheet: Sheet1
	Early spermatid						Middle spermatid						Late spermatid						Sperm
	Major axis	Minor axis	Average diameter	Cross-sectional area	Volume	Eccentricity	Major axis	Minor axis	Average diameter	Cross-sectional area	Volume	Eccentricity	Major axis	Minor axis	Average diameter	Cross-sectional area	Volume	Eccentricity	Major axis	Minor axis	Average diameter	Cross-sectional area	Volume	Eccentricity
	0.431	0.334	0.3825	0.096	0.02516	0.63203	0.936	0.546	0.741	0.476	0.14603	0.81223	1.261	0.496	0.8785	0.618	0.16235	0.91939	0.781	0.645	0.713	0.413	0.09565	0.56387
	0.349	0.305	0.327	0.088	0.01699	0.48606	0.712	0.517	0.6145	0.361	0.0996	0.68756	0.447	0.438	0.4425	0.168	0.04488	0.19966	0.682	0.599	0.6405	0.33	0.07203	0.47811
	0.357	0.313	0.335	0.151	0.0183	0.48095	0.52	0.538	0.529	0.258	0.07877	0.25651	0.682	0.596	0.639	0.333	0.12678	0.48611	0.63	0.594	0.612	0.318	0.06544	0.3332
	0.431	0.387	0.409	0.129	0.03378	0.44018	0.814	0.563	0.6885	0.418	0.13503	0.72224	0.598	0.489	0.5435	0.223	0.07483	0.57561	0.598	0.592	0.595	0.314	0.06169	0.1413
	0.383	0.369	0.376	0.15	0.02729	0.2679	0.691	0.503	0.597	0.351	0.09149	0.68565	0.519	0.411	0.465	0.17	0.04588	0.61064	0.687	0.6	0.6435	0.362	0.0728	0.48707
	0.488	0.384	0.436	0.137	0.03766	0.6171	0.563	0.455	0.509	0.196	0.061	0.58895	0.638	0.519	0.5785	0.28	0.08994	0.58159	0.639	0.547	0.593	0.301	0.05628	0.51693
	0.421	0.368	0.3945	0.199	0.02984	0.48573	0.579	0.4	0.4895	0.214	0.04848	0.723	0.566	0.545	0.5555	0.233	0.08798	0.26987	0.702	0.639	0.6705	0.383	0.08438	0.41405
	0.48	0.334	0.407	0.203	0.02802	0.7182	0.475	0.362	0.4185	0.396	0.03258	0.64745	0.538	0.402	0.47	0.179	0.0455	0.66459	0.7	0.624	0.662	0.275	0.08024	0.45316
	0.342	0.296	0.319	0.152	0.01568	0.50091	0.718	0.529	0.6235	0.314	0.10515	0.67614	0.59	0.479	0.5345	0.175	0.07084	0.58385	0.6	0.534	0.567	0.368	0.05037	0.45596
	0.379	0.369	0.374	0.13	0.02701	0.2282	2.343	0.374	1.3585	0.183	0.17151	0.98718	0.516	0.435	0.4755	0.175	0.0511	0.53788	0.672	0.653	0.6625	0.506	0.08435	0.23611
	0.363	0.303	0.333	0.091	0.01744	0.55069	0.876	0.534	0.705	0.237	0.13073	0.79272	0.625	0.394	0.5095	0.22	0.05078	0.77627	0.84	0.752	0.796	0.333	0.13984	0.44559
	0.582	0.499	0.5405	0.242	0.07584	0.51467	0.794	0.59	0.692	0.256	0.14464	0.66921	0.58	0.39	0.485	0.196	0.04617	0.74018	0.687	0.586	0.6365	0.325	0.06945	0.52194
	0.444	0.394	0.419	0.16	0.03607	0.46102	0.675	0.556	0.6155	0.346	0.1092	0.56702	0.529	0.411	0.47	0.221	0.04676	0.62958	0.667	0.604	0.6355	0.248	0.07163	0.42425
	0.409	0.346	0.3775	0.117	0.02562	0.53324	1.259	0.575	0.917	0.417	0.21784	0.88961	0.338	0.252	0.295	0.225	0.01123	0.66644	0.741	0.652	0.6965	0.317	0.09273	0.47517
	0.421	0.401	0.411	0.138	0.03543	0.30456	0.608	0.447	0.5275	0.347	0.06358	0.67785	0.53	0.504	0.517	0.215	0.07046	0.30936	0.657	0.611	0.634	0.26	0.0722	0.3676
	0.563	0.419	0.491	0.204	0.05173	0.66793	1.1	0.549	0.8245	0.314	0.17351	0.86655	0.633	0.442	0.5375	0.292	0.06472	0.71584	0.554	0.474	0.514	0.342	0.03664	0.51764
	0.694	0.309	0.5015	0.219	0.03468	0.89541	0.448	0.428	0.438	0.153	0.04295	0.29545	0.538	0.401	0.4695	0.263	0.04527	0.66667	0.743	0.607	0.675	0.294	0.08059	0.5767
	0.491	0.436	0.4635	0.13	0.04885	0.45987	0.472	0.358	0.415	0.148	0.03166	0.6517	0.485	0.365	0.425	0.214	0.03381	0.6585	0.848	0.734	0.791	0.422	0.13449	0.50079
	0.562	0.459	0.5105	0.197	0.06196	0.57703	0.692	0.529	0.6105	0.229	0.10134	0.64468	0.507	0.51	0.5085	0.224	0.06901	0.10831	0.578	0.509	0.5435	0.279	0.04408	0.47382
	0.426	0.342	0.384	0.167	0.02608	0.59623	0.732	0.586	0.659	0.365	0.13155	0.59927	0.603	0.454	0.5285	0.162	0.06504	0.65813	0.597	0.545	0.571	0.262	0.0522	0.40819
	0.423	0.407	0.415	0.153	0.03667	0.27243	0.658	0.575	0.6165	0.506	0.11385	0.48618	0.488	0.386	0.437	0.184	0.03805	0.61184	0.517	0.432	0.4745	0.279	0.0284	0.54935
	0.473	0.488	0.4805	0.143	0.05895	0.24603	0.547	0.424	0.4855	0.175	0.05146	0.63179	0.471	0.405	0.438	0.254	0.04043	0.51051	0.499	0.471	0.485	0.324	0.03259	0.33027
	0.447	0.392	0.4195	0.074	0.03595	0.48057	0.532	0.435	0.4835	0.343	0.05268	0.57569	0.538	0.429	0.4835	0.206	0.05182	0.60345	0.56	0.495	0.5275	0.266	0.04039	0.46762
	0.445	0.375	0.41	0.112	0.03275	0.53839	0.738	0.413	0.5755	1.061	0.06588	0.82875	0.508	0.47	0.489	0.135	0.05873	0.37949	0.564	0.5	0.532	0.421	0.04151	0.46268
	0.306	0.303	0.3045	0.359	0.0147	0.13968	0.597	0.428	0.5125	0.376	0.05723	0.69716	0.42	0.352	0.386	0.251	0.02723	0.54552	0.623	0.592	0.6075	0.29	0.06427	0.31152
	0.395	0.33	0.3625	0.185	0.02251	0.54958	0.616	0.412	0.514	0.166	0.05472	0.74341	0.578	0.52	0.549	0.238	0.08179	0.4366	0.658	0.643	0.6505	0.513	0.08008	0.2123
	0.723	0.615	0.669	0.239	0.14311	0.52578	0.455	0.34	0.3975	0.166	0.02753	0.66454	0.572	0.452	0.512	0.226	0.06116	0.61284	0.573	0.548	0.5605	0.451	0.05065	0.29216
	0.503	0.387	0.445	0.262	0.03942	0.63879	0.489	0.451	0.47	0.446	0.05205	0.3865	0.585	0.436	0.5105	0.192	0.0582	0.66673	0.593	0.56	0.5765	0.392	0.05474	0.32894
	0.573	0.469	0.521	0.234	0.06596	0.57451	0.835	0.542	0.6885	0.322	0.12837	0.7607	0.634	0.452	0.543	0.229	0.06779	0.70123	0.585	0.542	0.5635	0.422	0.05059	0.37631
	0.657	0.444	0.5505	0.137	0.06778	0.73709	0.804	0.429	0.6165	0.684	0.07744	0.84575	0.448	0.325	0.3865	0.232	0.02476	0.68828	0.739	0.679	0.709	0.283	0.1003	0.3947
	0.584	0.506	0.545	0.138	0.07825	0.49928	0.667	0.53	0.5985	0.397	0.09805	0.60713	0.427	0.393	0.41	0.15	0.03451	0.39104	0.568	0.543	0.5555	0.315	0.0493	0.29341
	0.415	0.366	0.3905	0.183	0.02909	0.47138	0.925	0.6	0.7625	0.281	0.17427	0.76109	0.474	0.411	0.4425	0.151	0.0419	0.49815	0.802	0.772	0.787	0.351	0.14071	0.27095
	0.526	0.432	0.479	0.151	0.05137	0.57051	0.66	0.521	0.5905	0.575	0.09376	0.61389	0.78	0.481	0.6305	0.18	0.09444	0.78722	0.664	0.645	0.6545	0.354	0.08132	0.23751
	0.435	0.372	0.4035	0.181	0.0315	0.51834	1.845	0.437	1.141	0.774	0.18439	0.97154	0.48	0.402	0.441	0.324	0.04059	0.54644	0.771	0.651	0.711	0.457	0.09619	0.53578
	0.54	0.416	0.478	0.154	0.04891	0.6376	0.649	0.34	0.4945	0.447	0.03926	0.85179	0.622	0.453	0.5375	0.188	0.0668	0.68526	0.724	0.686	0.705	0.438	0.1003	0.31971
	0.486	0.445	0.4655	0.197	0.05037	0.402	0.444	0.273	0.3585	0.18	0.01732	0.78863	0.512	0.478	0.495	0.253	0.06122	0.35833	0.685	0.599	0.642	0.351	0.07235	0.48511
	0.457	0.388	0.4225	0.143	0.036	0.52837	0.792	0.473	0.6325	0.154	0.09273	0.80208	0.484	0.415	0.4495	0.185	0.04362	0.51459	0.607	0.585	0.596	0.678	0.06115	0.26678
	0.431	0.413	0.422	0.283	0.03847	0.28598	1.269	0.326	0.7975	0.284	0.07058	0.96644	0.577	0.435	0.506	0.205	0.05714	0.65699	0.554	0.515	0.5345	0.28	0.04325	0.36856
	0.523	0.408	0.4655	0.197	0.04556	0.62564	0.51	0.448	0.479	0.22	0.05357	0.47787	0.64	0.392	0.516	0.228	0.05147	0.79047	0.603	0.613	0.608	0.552	0.0667	0.17989
	0.456	0.4	0.428	0.252	0.03818	0.48014	0.492	0.377	0.4345	0.474	0.0366	0.64253	1.509	0.457	0.983	0.691	0.16493	0.95304	0.495	0.466	0.4805	0.39	0.03164	0.33725
	0.697	0.444	0.5705	0.237	0.07191	0.77085	0.583	0.403	0.493	0.118	0.04955	0.72261	0.392	0.38	0.386	0.14	0.02962	0.24553	0.693	0.599	0.646		0.0732	0.50288
	0.578	0.391	0.4845	0.144	0.04624	0.73647	0.445	0.424	0.4345	0.347	0.04187	0.30357	0.472	0.405	0.4385	0.168	0.04052	0.51356	0.631	0.562	0.5965		0.05867	0.45469
	0.622	0.431	0.5265	0.263	0.06047	0.72101	0.436	0.338	0.387	0.24	0.02607	0.63168	0.317	0.287	0.302	0.08	0.01366	0.42464	0.589	0.521	0.555		0.04706	0.46645
	0.579	0.461	0.52	0.201	0.0644	0.60503	0.579	0.379	0.479	0.175	0.04352	0.756	0.403	0.343	0.373	0.128	0.02481	0.52498	0.625	0.566	0.5955		0.05894	0.42413
	0.399	0.364	0.3815	0.12	0.02767	0.40957	0.554	0.389	0.4715	0.208	0.04387	0.71201	0.983	0.361	0.672	0.349	0.06704	0.93012	0.738	0.689	0.7135		0.10313	0.35831
	0.488	0.477	0.4825	0.286	0.05811	0.21113	0.461	0.278	0.3695	0.167	0.01865	0.79771	0.561	0.436	0.4985	0.237	0.05581	0.62927	0.755	0.605	0.68		0.08135	0.59823
	0.488	0.358	0.423	0.213	0.03273	0.67957	0.632	0.477	0.5545	0.147	0.07525	0.65602	0.432	0.407	0.4195	0.174	0.03745	0.33525	0.745	0.679	0.712		0.10111	0.4115
	0.463	0.323	0.393	0.358	0.02528	0.71646	0.495	0.373	0.434	0.211	0.03604	0.65741	0.613	0.541	0.577	0.273	0.09389	0.47023	0.729	0.605	0.667		0.07855	0.55791
	0.393	0.294	0.3435	0.154	0.01778	0.6636	0.499	0.342	0.4205	0.18	0.03054	0.72819	0.602	0.448	0.525	1.043	0.06323	0.66797	0.699	0.577	0.638		0.06851	0.56445
	0.851	0.313	0.582	0.141	0.04363	0.9299	0.967	0.44	0.7035	0.13	0.09797	0.89048	1.628	0.477	1.0525	0.252	0.19385	0.95611	0.666	0.602	0.634		0.07105	0.42774
	0.51	0.456	0.483	0.111	0.0555	0.44783	0.552	0.408	0.48	0.178	0.04809	0.67356	0.516	0.491	0.5035	0.799	0.0651	0.30749	0.587	0.504	0.5455		0.04389	0.51264
	0.351	0.334	0.3425	0.084	0.02049	0.30744	0.735	0.435	0.585	0.201	0.07279	0.80606	0.465	0.415	0.44	0.127	0.04191	0.4511	0.676	0.645	0.6605		0.08279	0.29935
	0.399	0.296	0.3475	0.117	0.0183	0.67056	0.406	0.345	0.3755	0.378	0.02529	0.52718	0.585	0.48	0.5325	0.166	0.07054	0.57163	0.69	0.625	0.6575		0.07934	0.42371
	0.605	0.337	0.471	0.172	0.03596	0.8305	0.564	0.407	0.4855	0.273	0.04889	0.69228	0.466	0.391	0.4285	0.239	0.03728	0.54405	0.676	0.604	0.64		0.0726	0.44908
	0.377	0.389	0.383	0.168	0.02986	0.24647	0.47	0.374	0.422	0.274	0.0344	0.60563	0.417	0.367	0.392	0.263	0.02939	0.4748	0.641	0.607	0.624		0.06952	0.32136
	0.461	0.354	0.4075	0.089	0.03023	0.64057	0.709	0.413	0.561	0.736	0.06329	0.81282	2.675	0.453	1.564	0.22	0.28728	0.98556	0.595	0.573	0.584		0.05751	0.26941
	0.479	0.362	0.4205	0.073	0.03285	0.65487	0.613	0.376	0.4945	0.285	0.04535	0.78979	0.417	0.374	0.3955	0.163	0.03053	0.44227	0.704	0.667	0.6855		0.0922	0.31992
	0.538	0.35	0.444	0.119	0.03449	0.75946	0.527	0.316	0.4215	0.158	0.02754	0.80028	0.784	0.577	0.6805	0.14	0.1366	0.67701	0.674	0.611	0.6425		0.07407	0.42215
	0.406	0.372	0.389	0.094	0.0294	0.40059	0.583	0.386	0.4845	0.273	0.04546	0.74942	0.792	0.578	0.685	0.372	0.13847	0.68366	0.735	0.634	0.6845		0.08697	0.50591
	0.343	0.277	0.31	0.061	0.01377	0.58976	0.618	0.382	0.5	0.276	0.04719	0.78608	0.519	0.383	0.451	0.239	0.03984	0.67485	0.589	0.599	0.594		0.06221	0.18196
	0.604	0.497	0.5505	0.142	0.07808	0.56826	0.532	0.456	0.494	0.174	0.05789	0.51508	0.503	0.492	0.4975	0.216	0.06372	0.20799	0.764	0.691	0.7275		0.10739	0.42658
	0.52	0.484	0.502	0.186	0.06375	0.36561	0.96	0.504	0.732	0.239	0.12762	0.8511	0.738	0.418	0.578	0.376	0.06748	0.82413	0.713	0.642	0.6775		0.08651	0.43502
	0.634	0.493	0.5635	0.213	0.08064	0.62876	0.66	0.587	0.6235	0.274	0.11901	0.45714	0.552	0.479	0.5155	0.177	0.06628	0.49699	0.589	0.585	0.587		0.05934	0.11635
	0.407	0.416	0.4115	0.073	0.03686	0.20688	0.592	0.395	0.4935	0.13	0.04834	0.74485	0.444	0.383	0.4135	0.143	0.03408	0.50587	0.708	0.605	0.6565		0.07629	0.51942
	0.422	0.31	0.366	0.14	0.02122	0.6785	0.51	0.407	0.4585	0.177	0.04421	0.60261	0.459	0.411	0.435	0.244	0.04058	0.44521	0.578	0.59	0.584		0.05923	0.20066
	0.416	0.342	0.379	0.126	0.02546	0.56932	1.072	0.472	0.772	0.381	0.12498	0.89785	0.384	0.356	0.37	0.255	0.02547	0.37486	0.808	0.696	0.752		0.11522	0.50795
	0.511	0.473	0.492	0.157	0.05983	0.37842	0.696	0.474	0.585	0.334	0.08184	0.73225	0.461	0.42	0.4405	0.198	0.04256	0.41227	0.628	0.574	0.601		0.06091	0.40569
	0.702	0.488	0.595	0.196	0.08749	0.71886	0.7	0.436	0.568	0.215	0.06964	0.78234	0.532	0.463	0.4975	0.086	0.05968	0.49252	0.725	0.704	0.7145		0.10578	0.23894
	0.392	0.32	0.356	0.143	0.02101	0.57759	0.46	0.292	0.376	0.592	0.02053	0.77269	0.587	0.414	0.5005	0.316	0.05265	0.70893	0.815	0.778	0.7965		0.14522	0.29789
	0.647	0.503	0.575	0.171	0.08567	0.62896	0.426	0.295	0.3605	0.096	0.0194	0.72143	1.26	0.337	0.7985	0.091	0.07489	0.96357	0.72	0.647	0.6835		0.08872	0.43875
	0.516	0.435	0.4755	0.133	0.0511	0.53788	0.537	0.387	0.462	0.132	0.04209	0.69328	0.725	0.481	0.603	0.224	0.08778	0.74822	0.722	0.682	0.702		0.09886	0.32823
	0.377	0.361	0.369	0.173	0.02571	0.28824	0.985	0.437	0.711	0.274	0.09844	0.8962	0.329	0.27	0.2995	0.167	0.01255	0.5714	0.636	0.577	0.6065		0.06233	0.42063
	0.614	0.55	0.582	0.157	0.0972	0.44453	0.927	0.447	0.687	0.278	0.09693	0.87606	0.459	0.439	0.449	0.146	0.04629	0.29197	0.646	0.61	0.628		0.07076	0.32916
	0.715	0.682	0.6985	0.097	0.17404	0.3003	0.49	0.423	0.4565	0.213	0.04588	0.50475	0.444	0.371	0.4075	0.165	0.03198	0.54936	0.705	0.636	0.6705		0.08395	0.43147
	0.473	0.4	0.4365	0.171	0.03961	0.53371	0.672	0.445	0.5585	0.245	0.06964	0.74933	0.599	0.446	0.5225	0.15	0.06236	0.66754	0.716	0.639	0.6775		0.08606	0.45113
	0.506	0.38	0.443	0.235	0.03824	0.66032	0.628	0.417	0.5225	0.204	0.05715	0.74772	0.629	0.454	0.5415	0.46	0.06785	0.69212	0.818	0.654	0.736		0.10299	0.60065
	0.558	0.449	0.5035	0.157	0.05887	0.59374	0.552	0.487	0.5195	0.155	0.06851	0.47079	0.522	0.439	0.4805	0.209	0.05265	0.54104	0.818	0.645	0.7315		0.10018	0.61502
	0.414	0.375	0.3945	0.125	0.03047	0.42371	0.471	0.311	0.391	0.212	0.02384	0.751	0.481	0.442	0.4615	0.193	0.04918	0.39445	0.722	0.621	0.6715		0.08196	0.51011
	0.472	0.446	0.459	0.095	0.04913	0.32732	0.622	0.434	0.528	0.178	0.06131	0.71634	0.609	0.409	0.509	0.318	0.05331	0.74092	0.948	0.888	0.918		0.22006	0.35011
	0.554	0.457	0.5055	0.09	0.06055	0.56526	0.532	0.323	0.4275	0.158	0.02905	0.79459	0.311	0.271	0.291	0.093	0.01195	0.4906	0.604	0.562	0.583		0.05616	0.36638
	0.558	0.494	0.526	0.159	0.07126	0.46501	0.599	0.338	0.4685	0.249	0.03581	0.82559	0.741	0.509	0.625	0.309	0.10047	0.72674	0.877	0.769	0.823		0.15267	0.48076
	0.539	0.516	0.5275	0.134	0.0751	0.289	0.846	0.542	0.694	0.139	0.13006	0.76782	0.45	0.398	0.424	0.152	0.0373	0.46665	0.76	0.618	0.689		0.08545	0.58204
	0.592	0.442	0.517	0.124	0.06053	0.66525	0.794	0.374	0.584	0.238	0.05812	0.88212	0.495	0.465	0.48	0.194	0.05601	0.34284	0.73	0.698	0.714		0.1047	0.29283
	0.445	0.376	0.4105	0.281	0.03292	0.53486	0.717	0.369	0.543	0.241	0.05109	0.8574	0.421	0.341	0.381	0.134	0.02562	0.58646	0.672	0.552	0.612		0.06028	0.57031
	0.488	0.406	0.447	0.153	0.0421	0.55482	1.797	0.362	1.0795	0.199	0.12324	0.9795	0.627	0.406	0.5165	0.224	0.05409	0.76204	0.935	0.807	0.871		0.17925	0.50503
	0.673	0.426	0.5495	0.123	0.06392	0.77416	0.542	0.401	0.4715	0.43	0.04561	0.67277	0.704	0.502	0.603	0.288	0.09284	0.70109	0.67	0.529	0.5995		0.05519	0.61368
	0.455	0.345	0.4	0.161	0.02834	0.65197	0.775	0.361	0.568	0.363	0.05286	0.88489	0.473	0.46	0.4665	0.182	0.05238	0.23284	0.675	0.576	0.6255		0.06592	0.52137
	0.528	0.384	0.456	0.151	0.04075	0.68635	0.727	0.412	0.5695	0.228	0.06458	0.82392	0.57	0.441	0.5055	0.259	0.05801	0.63357	0.694	0.577	0.6355		0.06802	0.55566
	0.426	0.336	0.381	0.237	0.02517	0.61474	0.754	0.553	0.6535	0.441	0.12067	0.67977	1.04	0.47	0.755	0.226	0.12023	0.89206	0.642	0.537	0.5895		0.0545	0.54805
	0.49	0.375	0.4325	0.172	0.03606	0.64367	0.676	0.534	0.605	0.184	0.10088	0.61318	0.443	0.411	0.427	0.139	0.03916	0.37316	0.84	0.71	0.775		0.12465	0.53439
	0.985	0.36	0.6725	0.143	0.06681	0.93082	0.681	0.599	0.64	0.266	0.12787	0.47573	0.541	0.442	0.4915	0.197	0.05531	0.57663	0.882	0.797	0.8395		0.16492	0.42832
	0.454	0.323	0.3885	0.092	0.02479	0.70273	1.008	0.683	0.8455	0.198	0.24608	0.73545	0.62	0.474	0.547	0.41	0.0729	0.6446	0.86	0.768	0.814		0.14932	0.45001
	0.499	0.369	0.434	0.125	0.03556	0.67318	0.586	0.401	0.4935	0.213	0.04931	0.7292	0.476	0.429	0.4525	0.172	0.04585	0.43328	0.783	0.685	0.734		0.10815	0.48441
	0.451	0.356	0.4035	0.111	0.02991	0.61393	0.613	0.371	0.492	0.173	0.04416	0.79606	0.355	0.346	0.3505	0.112	0.02224	0.22374	0.741	0.61	0.6755		0.08117	0.56773
	0.438	0.336	0.387	0.251	0.02588	0.6415	0.523	0.346	0.4345	0.27	0.03277	0.74989	0.415	0.413	0.414	0.137	0.03704	0.09806	0.825	0.7	0.7625		0.119	0.52922
	0.333	0.298	0.3155	0.149	0.01548	0.44628	0.655	0.358	0.5065	0.245	0.04393	0.83742	1.007	0.416	0.7115	0.36	0.0912	0.91068	0.864	0.759	0.8115		0.14652	0.47779
	0.417	0.299	0.358	0.137	0.01951	0.69705	0.46	0.361	0.4105	0.399	0.03137	0.61977	0.501	0.401	0.451	0.168	0.04216	0.59947	0.796	0.621	0.7085		0.09036	0.62559
	0.507	0.234	0.3705	0.157	0.01453	0.88712	0.456	0.34	0.398	0.307	0.02759	0.66638	0.469	0.405	0.437	0.16	0.04026	0.50428	0.781	0.588	0.6845		0.07949	0.65816
	0.501	0.394	0.4475	0.151	0.0407	0.61768	0.478	0.358	0.418	0.183	0.03206	0.66262	0.583	0.357	0.47	0.19	0.03889	0.79059	0.774	0.675	0.7245		0.10381	0.48934
	0.592	0.488	0.54	0.158	0.07378	0.56612	0.683	0.391	0.537	0.383	0.05465	0.81992	0.66	0.556	0.608	0.296	0.10678	0.53881	0.757	0.689	0.723		0.10579	0.41423
	0.479	0.432	0.4555	0.194	0.04678	0.43199	0.64	0.426	0.533	0.228	0.06078	0.74629	0.401	0.372	0.3865	0.128	0.02904	0.37337	0.869	0.69	0.7795		0.12179	0.6079
	0.463	0.39	0.4265	0.215	0.03685	0.53896	0.444	0.354	0.399	0.142	0.02912	0.60359	0.626	0.411	0.5185	0.234	0.05534	0.75428	0.836	0.687	0.7615		0.11615	0.56982
	0.466	0.317	0.3915	0.189	0.02451	0.73297	0.672	0.403	0.5375	0.265	0.05712	0.80022	0.948	0.542	0.745	0.116	0.14574	0.82044
	0.521	0.328	0.4245	0.216	0.02933	0.77695	0.473	0.373	0.423	0.171	0.03444	0.61493	0.807	0.502	0.6545	0.125	0.10643	0.78297
	0.321	0.281	0.301	0.124	0.01326	0.48342	0.727	0.499	0.613	0.304	0.09474	0.72724	0.398	0.353	0.3755	0.412	0.02595	0.46189
	0.566	0.419	0.4925	0.163	0.052	0.6723	0.514	0.417	0.4655	0.21	0.04677	0.58465	0.417	0.344	0.3805	0.333	0.02582	0.56522
	0.536	0.407	0.4715	0.212	0.04647	0.65071	0.546	0.432	0.489	0.232	0.05333	0.61155	0.419	0.397	0.408	0.15	0.03456	0.31977
	0.443	0.369	0.406	0.161	0.03157	0.55334	0.49	0.417	0.4535	0.172	0.04459	0.52513	0.409	0.376	0.3925	0.124	0.03026	0.39352
	0.486	0.421	0.4535	0.084	0.04508	0.4996	0.709	0.391	0.55	0.281	0.05673	0.83419	0.471	0.358	0.4145	0.163	0.03159	0.64982
	0.503	0.319	0.411	0.117	0.02679	0.77317	0.861	0.495	0.678	0.347	0.11041	0.81821	0.528	0.433	0.4805	0.184	0.05181	0.57225
	0.45	0.388	0.419	0.165	0.03545	0.50653	0.529	0.45	0.4895	0.204	0.05606	0.52571	0.465	0.357	0.411	0.127	0.03101	0.64076
	0.335	0.231	0.283	0.373	0.00936	0.72424	0.56	0.453	0.5065	0.214	0.06014	0.58791	0.505	0.422	0.4635	0.19	0.04706	0.54927
	0.413	0.323	0.368	0.175	0.02255	0.62318	0.767	0.446	0.6065	0.316	0.07984	0.81356	0.363	0.329	0.346	0.102	0.02056	0.42256
	0.452	0.361	0.4065	0.225	0.03083	0.60177	0.551	0.49	0.5205	0.237	0.06923	0.45734	0.498	0.324	0.411	0.14	0.02736	0.75942
	0.355	0.289	0.322	0.269	0.01552	0.58075	1.003	0.512	0.7575	0.433	0.1376	0.8599	0.694	0.363	0.5285	0.208	0.04786	0.8523
	0.472	0.408	0.44	0.244	0.04112	0.50279	0.79	0.503	0.6465	0.347	0.1046	0.7711	0.544	0.473	0.5085	0.396	0.06369	0.49396
	0.473	0.392	0.4325	0.14	0.03804	0.55962	0.567	0.486	0.5265	0.231	0.07009	0.51508	0.463	0.386	0.4245	0.19	0.0361	0.55223
	0.37	0.278	0.324	0.184	0.01496	0.6599	0.432	0.355	0.3935	0.128	0.02849	0.56983	0.428	0.373	0.4005	0.173	0.03116	0.4904
	0.509	0.398	0.4535	0.137	0.0422	0.62337	0.62	0.488	0.554	0.233	0.07727	0.61683	0.408	0.362	0.385	0.14	0.02798	0.46128
	0.58	0.345	0.4625	0.19	0.03613	0.80385	1.58	0.463	1.0215	0.664	0.17725	0.9561	0.499	0.423	0.461	0.155	0.04673	0.53048
	0.43	0.331	0.3805	0.185	0.02465	0.63832	0.6	0.387	0.4935	0.212	0.04703	0.76418	0.483	0.347	0.415	0.172	0.03044	0.6956
	0.348	0.284	0.316	0.165	0.01469	0.57792	1.038	0.371	0.7045	0.354	0.07477	0.93394	1.24	0.401	0.8205	0.25	0.10435	0.94627
	0.5	0.401	0.4505	0.156	0.04208	0.59732	0.474	0.385	0.4295	0.144	0.03677	0.58333	0.788	0.555	0.6715	0.457	0.12703	0.70989
	0.39	0.342	0.366	0.192	0.02387	0.48063	0.601	0.449	0.525	0.243	0.06341	0.66472	0.523	0.433	0.478	0.151	0.05132	0.56085
	0.377	0.29	0.3335	0.265	0.01659	0.63897	0.512	0.394	0.453	0.18	0.04159	0.63861	0.457	0.426	0.4415	0.179	0.0434	0.36203
							0.481	0.408	0.4445	0.153	0.0419	0.52962	0.534	0.457	0.4955	0.128	0.05836	0.5173
							0.509	0.425	0.467	0.183	0.04811	0.55029	0.491	0.406	0.4485	0.132	0.04236	0.56237
							0.736	0.407	0.5715	0.253	0.0638	0.83319	0.529	0.343	0.436	0.153	0.03257	0.76131
							0.835	0.454	0.6445	0.321	0.09007	0.83927	0.426	0.363	0.3945	0.214	0.02938	0.52336
							0.583	0.288	0.4355	0.137	0.02531	0.86946
							0.868	0.529	0.6985	0.381	0.12712	0.79283
							0.782	0.507	0.6445	0.348	0.1052	0.76135
							0.98	0.44	0.71	0.373	0.09929	0.89354
							0.504	0.342	0.423	0.139	0.03085	0.73453
							0.882	0.364	0.623	0.304	0.06116	0.91087
							1.051	0.409	0.73	0.376	0.09201	0.92117
							0.786	0.502	0.644	0.349	0.10366	0.76948
							0.48	0.398	0.439	0.141	0.03979	0.559
							0.679	0.44	0.5595	0.229	0.06879	0.76163
							0.844	0.467	0.6555	0.35	0.09633	0.83297
							0.521	0.403	0.462	0.198	0.04428	0.63378
							0.582	0.411	0.4965	0.173	0.05145	0.70803
							0.609	0.415	0.512	0.221	0.05489	0.73187
							0.565	0.313	0.439	0.165	0.02897	0.83253
							0.676	0.385	0.5305	0.226	0.05244	0.82197
							0.726	0.466	0.596	0.271	0.08251	0.76681
							0.677	0.438	0.5575	0.235	0.06797	0.76251
							1.49	0.417	0.9535	0.59	0.13559	0.96004
							1.174	0.488	0.831	0.499	0.14631	0.90951
							0.584	0.486	0.535	0.25	0.07219	0.55449
							2.048	0.296	1.172	0.779	0.09391	0.9895
							0.591	0.406	0.4985	0.207	0.05098	0.72668
							0.653	0.402	0.5275	0.209	0.05523	0.78804
							0.621	0.441	0.531	0.226	0.0632	0.70406
							0.66	0.438	0.549	0.245	0.06626	0.74806
							0.777	0.359	0.568	0.231	0.05241	0.88686
							0.745	0.69	0.7175	0.445	0.18562	0.3771
							0.591	0.408	0.4995	0.185	0.05149	0.72347
							0.382	0.347	0.3645	0.111	0.02407	0.41815
							0.433	0.385	0.409	0.139	0.03359	0.45762
							0.906	0.424	0.665	0.319	0.08524	0.88373
							0.551	0.43	0.4905	0.207	0.05332	0.62528
							0.449	0.388	0.4185	0.146	0.03537	0.50325
							0.786	0.464	0.625	0.293	0.08856	0.80716
							1.113	0.427	0.77	0.458	0.1062	0.92348
							0.556	0.413	0.4845	0.193	0.04963	0.66951
							0.59	0.421	0.5055	0.202	0.05473	0.70059
							0.527	0.451	0.489	0.18	0.0561	0.51733
							0.425	0.41	0.4175	0.142	0.03739	0.26333
							0.42	0.36	0.39	0.129	0.02849	0.51508
