# Supplementary material for: Mitochondrial Features and Expressions of MFN2 and DRP1 during Spermiogenesis in Phascolosoma esculenta
Source: Int J Mol Sci. 2022 Dec 8;23(24):15517. doi: 10.3390/ijms232415517 (PMC9778712; doi:10.3390/ijms232415517)
Supplement: Supplementary file 1 [file ijms-23-15517-s001.zip › Table S8. Data for statistical analysis in figure 3.xls]

## Sheet: Sheet1
	Figure 3
	mfn2-qPCR	CF	I	RM	N	BW
	sample1	0.49196	0.25057	0.45375	0.53156	0.36771
	sample2	1.28043	0.16342	0.22635	0.36686	0.25941
	sample3	1.29232	0.2107	0.41947	0.20998	0.19842
	sample4	1.366	0.18132	0.47411	0.48744	0.22375
	sample5	0.56905	0.20212	0.27357	0.48744	0.2865
	DRP1-qPCR	CF	I	RM	N	BW
	sample1	1.36854	0.02679	0.01406	0.05722	0.03426
	sample2	1.20802	0.0812	0.12223	0.04632	0.02009
	sample3	1.35439	0.04046	0.06527	0.06133	0.03736
	sample4	1.16687	0.14535	0.08291	0.02651	0.13943
	sample5	0.33977	0.04489	0.0208	0.02198	0.0406
	sample6	0.56161	0.05247	0.02456	0.01065	0.02198
	MFN2-WB	CF	I	RM	N	BW
	sample1	1.08696	0.39703	0.02891	0.31504	0.02421
	sample2	0.50191	0.38124	0.16255	0.68203	0.14427
	sample3	1.41772	0.65617	0.07847	0.40263	0.2091
	DRP1-WB	CF	I	RM	N	BW
	sample1	0.77519	0.18904	0.01357	0.10746	0.01974
	sample2	0.99051	0.18235	0.01329	0.4625	0.07254
	sample3	1.24342	0.31638	0.13438	0.37443	0.19445
