# Supplementary material for: Mitochondrial Features and Expressions of MFN2 and DRP1 during Spermiogenesis in Phascolosoma esculenta
Source: Int J Mol Sci. 2022 Dec 8;23(24):15517. doi: 10.3390/ijms232415517 (PMC9778712; doi:10.3390/ijms232415517)
Supplement: Supplementary file 1 [file ijms-23-15517-s001.zip › Table S9. Data for statistical analysis in figure 4.xls]

## Sheet: Sheet1
	Figure 3			Figure 4
	mfn2-qPCR	CF		mfn-qPCR	BS	NBS		drp1-qPCR	BS	NBS		MFN2-WB	BS	NBS		DRP1-WB	BS	NBS
	sample1	0.49196		sample1	0.9215	0.10239		sample1	1.21	0.29		sample1	1.66718	0.14006		sample1	1.10159	0.03305
	sample2	1.28043		sample2	2.38908	0.22184		sample2	1.07	0.11		sample2	0.81905	0.23902		sample2	0.53427	0.20379
	sample3	1.29232		sample3	2.42321	0.22184		sample3	1.2	0.08		sample3	0.51376	0.02655		sample3	1.0355	0.11016
	sample4	1.366		sample4	2.55973	0.17065		sample4	1.03	0.2		sample4	0.47269	0.09424		sample4	0.91432	0.11016
	sample5	0.56905		sample5	1.05802	0.15358		sample5	0.5	0.16		sample5	2.66365	0.24635		sample5	1.64688	0.49021
				sample6	1.70648	0.23891		sample6	1.32	0.33		sample6	0.12159	0.03548		sample6	0.49572	0.07711
	DRP1-qPCR	CF		sample7	0.88737	0.20478		sample7	0.43	0.18		sample7	0.34279	1.19147		sample7	1.14565	0.08262
	sample1	1.36854		sample8	0.27304	0.11945		sample8	0.64	0.07		sample8	0.58852	0.71275		sample8	0.56181	0.46267
	sample2	1.20802		sample9	0.23891	0.08532		sample9	0.91	0.11		sample9	1.62254	0.51564		sample9	1.56426	0.47919
	sample3	1.35439		sample10	0.9727	0.08532		sample10	0.33	0.02		sample10		0.4687		sample10		0.9033
	sample4	1.16687		sample11	0.3413	0.15358		sample11	0.33	0.25		sample11		0.86105		sample11		0.66095
	sample5	0.33977		sample12	0.11945	0.15358		sample12	2.61	0.23		sample12		1.14097		sample12		0.91983
	sample6	0.56161		sample13	0.23891	0.10239		sample13	0.92	0.18		sample13		0.46721		sample13		0.70502
				sample14	0.73379	0.2901		sample14		0.1		sample14		0.26415		sample14		0.22583
	MFN2-WB	CF		sample15	0.13652	1.29693		sample15		0.39		sample15		0.14087		sample15		0.28641
		1.08696		sample16		0.83618		sample16		0.63		sample16		0.16292		sample16		0.33048
		0.50191		sample17		0.46075		sample17		0.78		sample17		0.21106		sample17		0.17075
		1.41772		sample18		0.49488		sample18		0.78		sample18		0.4645		sample18		0.40759
				sample19		0.59727		sample19		0.66		sample19		0.14364		sample19		0.18176
	DRP1-WB	CF		sample20		0.32423		sample20		0.4		sample20		0.25163		sample20		0.19829
		0.77519		sample21		0.47782		sample21		0.25		sample21		0.22628		sample21		0.12668
		0.99051		sample22		0.11945		sample22		0.4
		1.24342		sample23		0.23891		sample23		0.25
				sample24		0.10239		sample24		0.19
				sample25		0.08532		sample25		0.67
				sample26		0.05119		sample26		0.32
				sample27		0.18771		sample27		0.02
				sample28		0.08532		sample28		0.11
				sample29		0.18771		sample29		0.07
				sample30		0.05119		sample30		0.08
				sample31		0.06826		sample31		0.02
				sample32		0.06826
				sample33		0.11945
				sample34		0.10239
